# Supplementary material for: Genetic Diversity and Population Structure of a Wide Pisum spp. Core Collection
Source: Int J Mol Sci. 2023 Jan 27;24(3):2470. doi: 10.3390/ijms24032470 (PMC9916889; doi:10.3390/ijms24032470)
Supplement: Supplementary file 1 [file ijms-24-02470-s001.zip]

Archive with 1 entries (1 files):
- ijms-2148776-supplementary.pdf
